# Supplementary material for: Association of CRP levels and clinical and radiological outcomes in patients with large-vessel occlusion stroke: A MR CLEAN Registry study
Source: Eur Stroke J. 2026 Jan 1;11(1):23969873251357134. doi: 10.1093/esj/23969873251357134 (PMC12866208; doi:10.1093/esj/23969873251357134)
Supplement: supplementary_files_23969873251357134 [file supplementary_files_23969873251357134.zip]

Archive with 2 entries (2 files):
- sj-docx-1-eso-10.1177_23969873251357134.docx
- sj-docx-2-eso-10.1177_23969873251357134.docx
